# Supplementary material for: A single dose of lipopolysaccharide elicits autofluorescence in the mouse brain
Source: Front Aging Neurosci. 2023 Mar 20;15:1126273. doi: 10.3389/fnagi.2023.1126273 (PMC10067636; doi:10.3389/fnagi.2023.1126273)
Supplement: Supplementary file 1 [file Data_Sheet_1.zip › Data sheet/Data Sheet.xlsx]

## Sheet: Fig 1
	3M	6M	12M	18M
ROI	16660	104597	405477	784274
whole	4691428	4691428	4691428	4691428
slice 1	0.00355116	0.0222953	0.0864293	0.167172
ROI	10704	104659	461588	922161
whole	4691428	4691428	4691428	4691428
slice 2	0.00228161	0.0223086	0.0983897	0.196563
ROI	9073	155053	592289	986087
whole	4691428	4691428	4691428	4691428
slice 3	0.00193395	0.0330503	0.126249	0.210189
slice 1	0.355116	2.22953	8.64293	16.7172
slice 2	0.228161	2.23086	9.83897	19.6563
slice 3	0.193395	3.30503	12.6249	21.0189
	0.258891	2.58847	10.3689	19.1308
SD	0.0851271	0.620555	2.04321	2.19849
SEM	0.0491481	0.358278	1.17965	1.2693

## Sheet: Fig 2
	3M-2 NeuN	slice 1	slice 2	slice 3		18M-2 NeuN	slice 1	slice 2	slice 3
	positive cells number	851	730	622		positive cells number	838	621	597
	Number of colocatable cells	278	309	292	40.6472	Number of colocatable cells	701	534	498	84.353
	Ratio	32.6675	42.3288	46.9453	7.28597	Ratio	83.6516	85.9903	83.4171	1.42282
SEM					4.20655					0.821466
	3M-2 CD11b	slice 1	slice 2	slice 3		18M-2 CD11b	slice 1	slice 2	slice 3
	positive cells number	138	116	128		positive cells number	148	124	145
	Number of colocatable cells	52	45	36	34.8664	Number of colocatable cells	98	79	108	68.1362
	Ratio	37.6812	38.7931	28.125	5.86465	Ratio	66.2162	63.7097	74.4828	5.63734
SEM					3.38596					3.25472
	3M-2 GFAP	slice 1	slice 2	slice 3		18M-2 GFAP	slice 1	slice 2	slice 3
	positive cells number	60	69	62		positive cells number	89	62	81	63.5076
	Number of colocatable cells	35	40	33	56.5101	Number of colocatable cells	54	43	49	5.06465
	Ratio	58.3333	57.971	53.2258	2.85	Ratio	60.6742	69.3548	60.4938	2.92408
SEM					1.64545
	3M-CD31	slice 1	slice 2	slice 3		18M-CD31	1-200	2-200	3-200
	positive cells number	36	66	47			51	40	53
	Number of colocatable cells	5	10	7	14.6447		17	14	15	32.2117
	Ratio	13.8889	15.1515	14.8936	0.66711		33.3333	35	28.3019	3.48707
SEM					0.385156					2.01326
	3M-2 SOX10	slice 1	slice 2	slice 3		18M-2 SOX10	slice 1	slice 2	slice 3
	positive cells number	22	16	24		positive cells number	68	62	93
	Number of colocatable cells	8	6	6		Number of colocatable cells	40	29	48
	Ratio	36.3636	37.5	25	32.9545	Ratio	58.8235	46.7742	51.6129	52.4035
					6.91223					6.06345
SEM					3.99078					3.50074
	3M-LAMP1	slice 1	slice 2	slice 3		18M-LAMP1	slice 1	slice 2	slice 3
	positive cells number	109	79	105		positive cells number	195	151	180
	Number of colocatable cells	88	60	57	70.323	Number of colocatable cells	148	130	134	78.8115
	Ratio	80.7339	75.9494	54.2857	14.0932	Ratio	75.8974	86.0927	74.4444	6.3474
SEM					8.13673					3.66467

## Sheet: Fig 3
	7D NeuN	slice 1	slice 2	slice 3		14D neun	slice 1	slice 2	slice 3			LPS Core		slice 1	slice 2	slice 3			SEM	LPS 3D	slice 1	slice 2	slice 3			SEM
	positive cells number	57	47	41		positive cells number	75	93	80			3M	Positive area	665830	602834	645912
	Number of colocatable cells	186	126	114		Number of colocatable cells	137	153	164					4700160	4700160	4700160				AF	7431	6850	9771
	Ratio	30.6452	37.3016	35.9649	34.6372	Ratio	54.7445	60.7843	48.7805	54.7698			Ratio	14.1661	12.8258	13.7423	13.5781	0.685078	0.39553	area	4700160	4700160	4700160
					3.52123					6.00195										AF/area	0.158101	0.14574	0.207887	0.170576	0.0328979	0.0189936
SEM					2.03298					3.46523				slice 1	slice 2	slice 3
												18M	Positive area	1.06366e+06	1.35112e+06	1.21132e+06
	7D CD11b	slice 1	slice 2	slice 3		14D CD11b	slice 1	slice 2	slice 3					4700160	4700160	4700160				LPS 7D	slice 1	slice 2	slice 3
	positive cells number	10	21	58		positive cells number	130	135	132				Ratio	22.6303	28.7462	25.7719	25.7161	3.05837	1.76575
	Number of colocatable cells	24	61	138	39.374	Number of colocatable cells	245	287	295	48.2818										AF	15966	14371	18084
	Ratio	41.6667	34.4262	42.029	4.28869	Ratio	53.0612	47.0383	44.7458	4.29492				slice 1	slice 2	slice 3				area	4700160	4700160	4700160
SEM					2.47608					2.47967		14D	Positive area	836987	997999	845699				AF/area	0.339691	0.305756	0.384753	0.3434	0.0396291	0.0228798
														4700160	4700160	4700160
	7D GFAP	slice 1	slice 2	slice 3		14D GFAP	slice 1	slice 2	slice 3				Ratio	17.8076	21.2333	17.993	19.0113	1.92653	1.11229
	positive cells number	3	6	8		positive cells number	31	48	27											LPS 14D	slice 1	slice 2	slice 3
	Number of colocatable cells	12	25	24	27.4444	Number of colocatable cells	53	103	49	53.3982
	Ratio	25	24	33.3333	5.12438	Ratio	58.4906	46.6019	55.102	6.12472										AF	33644	37948	35498
SEM					2.95856					3.53611										area	4700160	4700160	4700160
																				AF/area	0.715805	0.807377	0.755251	0.759478	0.0459318	0.0265187
	7D CD31	slice 1	slice 2	slice 3		14D CD31	slice 1	slice 2	slice 3
	positive cells number	2	5	3		positive cells number	7	7	7
	Number of colocatable cells	8	20	11	25.7576	Number of colocatable cells	22	21	18	34.6801
	Ratio	25	25	27.2727	1.31216	Ratio	31.8182	33.3333	38.8889	3.72279
SEM					0.757576					2.14935
	7D SOX10	slice 1	slice 2	slice 3		14D SOX10	slice 1	slice 2	slice 3
	positive cells number	4	3	5		positive cells number	6	2	6
	Number of colocatable cells	25	18	24		Number of colocatable cells	20	8	22
	Ratio	16	16.6667	20.8333	17.8333	Ratio	30	25	27.2727	27.4242
					2.61937					2.50344
SEM					1.5123					1.44536
	7D LAMP1	slice 1	slice 2	slice 3		14D LAMP1	slice 1	slice 2	slice 3
	positive cells number	30	58	61		positive cells number	51	91	99
	Number of colocatable cells	52	87	90	64.0456	Number of colocatable cells	71	120	113	78.425
	Ratio	57.6923	66.6667	67.7778	5.53008	Ratio	71.831	75.8333	87.6106	8.20285
SEM					3.19279					4.73592

## Sheet: Fig 4
Copper sulfate					Average	SEM	Copper sulfate					Average	SEM
	18M mice	slice 1	slice 2	slice 3				14D LPS-AF	slice 1	slice 2	slice 3
500 μM	AF	72485	72115	61787			250 μM	AF	3058	3116	3631
	area	4700160	4700160	4700160				area	4700160	4700160	4700160
	AF(area %)	1.54218	1.53431	1.31457	1.46369	0.0745924		AF(area %)	0.0650616	0.0662956	0.0772527	0.0695366	0.00387444
					0.129198							0.00671072
1 mM	AF	43308	40192	46928			500 μM	AF	0	0	0
	area	4700160	4700160	4700160				area	4700160	4700160	4700160
	AF(area %)	0.921415	0.85512	0.998434	0.92499	0.0414098		AF(area %)	0	0	0	0
					0.071724
2 mM	AF	8323	9472	6991			1 mM	AF	0	0	0
	area	4700160	4700160	4700160				area	4700160	4700160	4700160
	AF(area %)	0.177079	0.201525	0.14874	0.175781	0.0152517		AF(area %)	0	0	0	0
					0.0264166
5 mM	AF	0	0	0			2 mM	AF	0	0	0
	area	4700160	4700160	4700160				area	4700160	4700160	4700160
	AF(area %)	0	0	0	0			AF(area %)	0	0	0	0
